# Supplementary material for: A centenary tale: population genetic insights into the introduction history of the oriental fire-bellied toad (Bombina orientalis) in Beijing
Source: BMC Ecol Evol. 2022 Oct 14;22:117. doi: 10.1186/s12862-022-02072-z (PMC9569074; doi:10.1186/s12862-022-02072-z)
Supplement: Supplementary file 2 — Additional file 2: Data S1. Individual mitochondrial DNA haplotypes and microsatellite genotype data. [file 12862_2022_2072_MOESM2_ESM.xlsx]

## Sheet: Sheet1
		Mitochondrial data					Microsatellite data
Sample	Pop	Combined haplotype	Combination information	Location	Haplotype of cytb	Haplotype of D-loop	8A		9H		12F		B13		B14		BV11.7		Bv24.5		E136		G19		H102		H132		I165
1	ZWY01	Hap01	Cytb-1/DL-1	BJ/YT	Cytb-1	DL-1	346	346	131	131	219	219	155	157	169	187	162	162	303	327	112	116	292	292	176	176	318	326	261	281
2	ZWY02	Hap01	Cytb-1/DL-1	BJ/YT	Cytb-1	DL-1	346	354	131	167	219	219	149	169	169	187	160	162	297	297	112	124	280	284	176	176	326	326	257	261
3	ZWY03	Hap01	Cytb-1/DL-1	BJ/YT	Cytb-1	DL-1	346	346	115	131	219	219	169	184	187	187	162	162	299	303	112	112	288	292	176	176	318	334	249	281
4	ZWY04	Hap01	Cytb-1/DL-1	BJ/YT	Cytb-1	DL-1	346	374	131	131	219	219	168	169	169	181	162	162	299	299	108	116	281	292	174	176	318	330	249	261
5	ZWY05	Hap01	Cytb-1/DL-1	BJ/YT	Cytb-1	DL-1	346	346	135	167	219	219	157	184	169	169	162	162	299	304	112	124	276	284	174	174	326	326	249	249
6	ZWY06	Hap01	Cytb-1/DL-1	BJ/YT	Cytb-1	DL-1	346	346	135	135	219	219	169	184	169	187	160	162	305	327	112	112	276	284	176	176	318	326	261	261
7	ZWY07	Hap01	Cytb-1/DL-1	BJ/YT	Cytb-1	DL-1	346	346	147	167	219	219	168	184	169	187	162	162	303	327	112	112	276	284	174	176	318	326	281	281
8	ZWY08	Hap02	Cytb-2/DL-2	BJ	Cytb-2	DL-2	346	346	135	147	219	219	168	184	169	187	162	162	297	299	112	124	284	288	174	174	318	326	249	281
9	ZWY09	Hap02	Cytb-2/DL-2	BJ	Cytb-2	DL-2	346	346	139	147	219	219	157	184	169	169	162	162	297	304	92	92	276	292	174	174	318	318	245	261
10	ZWY10	Hap01	Cytb-1/DL-1	BJ/YT	Cytb-1	DL-1	346	346	131	167	219	219	169	184	187	187	162	162	297	297	112	112	276	284	174	174	318	326	261	261
11	ZWY11	Hap01	Cytb-1/DL-1	BJ/YT	Cytb-1	DL-1	342	346	115	135	219	219	184	184	187	187	160	162	297	303	112	124	288	288	0	0	318	318	281	281
12	ZWY12	Hap02	Cytb-2/DL-2	BJ	Cytb-2	DL-2	346	374	115	135	219	219	169	184	181	187	162	162	297	297	112	112	281	284	176	176	322	322	249	261
13	ZWY13	Hap01	Cytb-1/DL-1	BJ/YT	Cytb-1	DL-1	342	374	115	135	219	219	184	184	169	187	160	160	297	299	112	116	277	281	174	176	318	326	249	249
14	ZWY14	Hap01	Cytb-1/DL-1	BJ/YT	Cytb-1	DL-1	346	374	135	167	219	219	157	184	169	187	162	162	299	303	92	116	276	281	174	174	318	322	249	261
15	ZWY15	Hap02	Cytb-2/DL-2	BJ	Cytb-2	DL-2	346	374	115	167	219	219	169	184	169	187	162	162	297	299	92	112	276	281	176	176	318	318	249	281
16	ZWY16	Hap01	Cytb-1/DL-1	BJ/YT	Cytb-1	DL-1	350	374	131	167	219	219	157	184	181	187	162	162	297	304	112	124	277	281	174	176	306	326	261	261
17	ZWY17	Hap01	Cytb-1/DL-1	BJ/YT	Cytb-1	DL-1	346	346	115	131	220	244	155	168	169	187	160	162	299	299	112	112	276	276	174	174	318	326	249	261
18	ZWY18	Hap01	Cytb-1/DL-1	BJ/YT	Cytb-1	DL-1	346	346	131	131	219	219	149	169	169	169	160	162	297	297	112	124	276	292	176	176	318	326	281	281
19	ZWY19	Hap01	Cytb-1/DL-1	BJ/YT	Cytb-1	DL-1	342	346	115	135	219	219	184	184	187	187	160	162	297	303	112	124	288	288	0	0	318	318	281	281
20	ZWY20	Hap02	Cytb-2/DL-2	BJ	Cytb-2	DL-2	346	354	131	135	219	219	184	184	169	169	162	162	297	299	112	124	276	280	174	176	318	318	261	261
21	ZWY21	Hap01	Cytb-1/DL-1	BJ/YT	Cytb-1	DL-1	346	346	131	135	219	219	149	169	181	187	160	162	297	297	112	112	284	292	176	176	306	334	249	281
22	ZWY22	Hap01	Cytb-1/DL-1	BJ/YT	Cytb-1	DL-1	346	346	115	131	219	219	149	169	169	181	160	162	304	327	112	116	292	296	174	176	326	326	245	261
23	ZWY23	Hap01	Cytb-1/DL-1	BJ/YT	Cytb-1	DL-1	346	374	135	167	219	219	168	184	181	187	162	162	299	299	112	112	281	292	176	176	318	318	245	261
24	ZWY24	Hap02	Cytb-2/DL-2	BJ	Cytb-2	DL-2	374	374	135	167	219	219	157	184	181	187	162	162	297	304	112	112	281	281	174	176	318	318	249	281
25	ZWY25	Hap02	Cytb-2/DL-2	BJ	Cytb-2	DL-2	346	346	135	167	219	219	157	157	169	169	160	162	299	304	112	124	292	292	0	0	318	318	257	277
26	ZWY26	Hap02	Cytb-2/DL-2	BJ	Cytb-2	DL-2	346	354	115	167	219	219	169	169	169	187	160	162	299	299	112	116	288	292	174	174	318	318	245	257
27	ZWY27	Hap01	Cytb-1/DL-1	BJ/YT	Cytb-1	DL-1	346	346	131	135	219	219	149	184	169	181	162	162	303	305	112	112	276	288	174	176	326	326	249	261
28	ZWY28	Hap02	Cytb-2/DL-2	BJ	Cytb-2	DL-2	346	346	115	167	219	219	169	184	187	187	160	162	304	327	112	116	276	292	176	176	326	326	249	261
29	ZWY29	Hap01	Cytb-1/DL-1	BJ/YT	Cytb-1	DL-1	346	346	167	167	219	219	168	169	169	181	162	162	304	327	112	112	284	292	174	176	318	318	245	245
30	ZWY30	Hap01	Cytb-1/DL-1	BJ/YT	Cytb-1	DL-1	346	374	131	167	219	219	149	169	169	187	160	162	297	304	108	112	281	284	176	176	318	334	245	245
31	ZWY31	Hap01	Cytb-1/DL-1	BJ/YT	Cytb-1	DL-1	346	374	131	131	219	219	149	149	169	181	160	162	297	299	112	112	281	284	174	174	318	318	261	261
32	ZWY32	Hap02	Cytb-2/DL-2	BJ	Cytb-2	DL-2	342	346	131	167	219	219	157	169	169	187	160	162	297	303	112	112	276	284	174	174	318	326	261	281
33	ZWY33	Hap01	Cytb-1/DL-1	BJ/YT	Cytb-1	DL-1	374	374	131	135	219	219	157	169	169	169	162	162	297	297	108	116	281	292	174	174	318	318	249	261
34	ZWY34	Hap02	Cytb-2/DL-2	BJ	Cytb-2	DL-2	346	374	131	131	219	219	169	184	169	187	162	162	297	299	112	112	281	292	174	174	318	334	249	261
35	ZWY35	Hap02	Cytb-2/DL-2	BJ	Cytb-2	DL-2	346	374	135	167	219	219	149	168	169	169	162	162	299	303	112	112	276	281	0	0	318	318	249	249
36	ZWY36	Hap01	Cytb-1/DL-1	BJ/YT	Cytb-1	DL-1	346	354	147	167	219	219	168	169	169	187	162	162	303	305	116	124	280	292	0	0	318	318	245	261
37	ZWY37	Hap01	Cytb-1/DL-1	BJ/YT	Cytb-1	DL-1	346	346	131	131	219	219	149	184	169	181	162	162	303	303	112	116	288	292	174	174	318	334	249	261
38	ZWY38	Hap01	Cytb-1/DL-1	BJ/YT	Cytb-1	DL-1	346	346	131	167	219	219	157	169	169	187	162	162	297	304	108	112	276	292	174	174	318	318	249	261
39	ZWY39	Hap02	Cytb-2/DL-2	BJ	Cytb-2	DL-2	342	346	115	147	219	219	155	184	169	169	160	162	297	297	112	112	284	292	176	176	318	318	249	249
40	ZWY40	Hap01	Cytb-1/DL-1	BJ/YT	Cytb-1	DL-1	350	374	135	147	219	219	168	184	169	169	160	162	299	304	112	124	280	280	176	176	306	326	249	281
41	ZWY41	Hap02	Cytb-2/DL-2	BJ	Cytb-2	DL-2	346	346	131	167	219	219	149	157	169	181	162	162	297	303	112	116	292	292	176	176	318	318	249	249
42	ZWY42	Hap01	Cytb-1/DL-1	BJ/YT	Cytb-1	DL-1	346	346	135	147	219	219	149	168	169	181	160	162	299	299	112	112	284	292	174	176	318	322	245	261
43	ZWY43	Hap01	Cytb-1/DL-1	BJ/YT	Cytb-1	DL-1	346	346	131	167	219	243	169	184	187	187	160	162	304	327	112	112	276	292	176	176	318	326	249	249
44	ZWY44	Hap02	Cytb-2/DL-2	BJ	Cytb-2	DL-2	350	354	115	147	219	219	155	168	169	169	160	162	297	327	112	124	277	280	176	176	318	318	261	265
45	ZWY45	Hap02	Cytb-2/DL-2	BJ	Cytb-2	DL-2	354	374	135	151	219	244	149	184	169	181	160	162	299	299	108	120	280	281	176	176	306	318	245	245
46	ZWY46	Hap01	Cytb-1/DL-1	BJ/YT	Cytb-1	DL-1	374	374	131	131	219	219	149	169	181	187	162	162	297	297	108	108	281	281	176	176	318	334	245	249
47	ZWY47	Hap01	Cytb-1/DL-1	BJ/YT	Cytb-1	DL-1	346	346	127	131	219	219	157	157	169	169	160	162	303	305	112	112	292	292	174	174	318	326	261	281
48	ZWY48	Hap01	Cytb-1/DL-1	BJ/YT	Cytb-1	DL-1	374	374	131	131	219	219	149	157	169	169	162	162	303	327	112	112	281	281	176	176	318	334	277	281
49	ZWY49	Hap01	Cytb-1/DL-1	BJ/YT	Cytb-1	DL-1	346	374	131	167	219	219	149	184	181	187	162	162	299	303	112	112	281	284	0	0	314	326	245	261
50	XSP01	Hap01	Cytb-1/DL-1	BJ/YT	Cytb-1	DL-1	346	350	135	167	219	219	169	184	169	169	160	162	299	299	112	124	277	288	176	176	318	334	261	261
51	XSP02	Hap01	Cytb-1/DL-1	BJ/YT	Cytb-1	DL-1	346	374	135	135	219	219	149	169	169	181	160	162	297	297	112	116	281	292	176	176	326	330	261	261
52	XSP03	Hap01	Cytb-1/DL-1	BJ/YT	Cytb-1	DL-1	346	374	115	135	219	219	155	184	169	169	162	162	297	297	112	124	281	288	176	176	326	326	261	261
53	XSP04	Hap02	Cytb-2/DL-2	BJ	Cytb-2	DL-2	374	374	147	147	219	219	155	168	169	169	162	162	297	327	124	124	281	281	176	176	318	326	261	261
54	XSP05	Hap01	Cytb-1/DL-1	BJ/YT	Cytb-1	DL-1	346	350	147	147	219	219	168	184	169	187	160	162	297	297	112	116	277	292	176	176	306	326	261	261
55	XSP06	Hap02	Cytb-2/DL-2	BJ	Cytb-2	DL-2	350	374	135	135	219	219	169	184	169	187	162	162	305	327	112	112	277	281	174	176	318	318	261	261
56	XSP07	Hap02	Cytb-2/DL-2	BJ	Cytb-2	DL-2	350	374	115	147	219	219	155	169	169	169	162	162	297	299	116	116	277	281	176	176	318	334	261	261
57	XSP08	Hap02	Cytb-2/DL-2	BJ	Cytb-2	DL-2	346	346	135	147	219	219	184	184	169	169	162	162	297	299	116	116	292	292	176	176	326	326	249	261
58	XSP09	Hap02	Cytb-2/DL-2	BJ	Cytb-2	DL-2	346	374	131	135	219	219	184	184	169	187	160	160	297	303	116	116	281	292	176	176	306	326	261	261
59	XSP10	Hap01	Cytb-1/DL-1	BJ/YT	Cytb-1	DL-1	342	346	115	135	219	219	184	184	169	169	160	162	297	297	112	115	284	288	176	176	318	318	261	261
60	XSP11	Hap01	Cytb-1/DL-1	BJ/YT	Cytb-1	DL-1	346	354	131	135	219	219	149	184	169	181	160	160	297	303	116	116	280	292	174	176	326	326	261	261
61	XSP12	Hap02	Cytb-2/DL-2	BJ	Cytb-2	DL-2	346	350	131	167	219	219	168	169	169	169	162	162	297	297	112	115	277	292	176	176	318	326	261	281
62	XSP13	Hap02	Cytb-2/DL-2	BJ	Cytb-2	DL-2	350	358	131	135	219	219	149	184	169	169	160	162	297	297	112	124	277	280	176	176	318	326	261	261
63	XSP14	Hap02	Cytb-2/DL-2	BJ	Cytb-2	DL-2	346	350	167	167	219	223	149	168	169	181	162	162	297	297	112	112	277	277	176	176	318	326	261	261
64	XSP15	Hap01	Cytb-1/DL-1	BJ/YT	Cytb-1	DL-1	346	374	115	167	219	219	155	184	169	187	160	162	303	305	108	115	281	292	174	176	306	326	249	249
65	XSP16	Hap01	Cytb-1/DL-1	BJ/YT	Cytb-1	DL-1	342	354	147	147	219	219	168	184	169	169	160	162	299	303	112	116	280	284	176	176	318	318	261	261
66	XSP17	Hap02	Cytb-2/DL-2	BJ	Cytb-2	DL-2	346	346	135	135	219	219	155	155	169	169	162	162	297	303	112	112	292	292	176	176	318	326	249	249
67	XSP18	Hap01	Cytb-1/DL-1	BJ/YT	Cytb-1	DL-1	346	350	115	135	219	219	168	184	169	187	160	162	297	305	108	112	277	288	0	0	306	306	261	281
68	XSP19	Hap02	Cytb-2/DL-2	BJ	Cytb-2	DL-2	346	350	131	147	219	219	155	168	169	187	162	162	297	297	116	120	277	292	174	176	318	326	261	261
69	XSP20	Hap01	Cytb-1/DL-1	BJ/YT	Cytb-1	DL-1	346	374	131	135	219	219	184	184	169	187	160	162	297	299	116	124	281	292	176	176	318	326	261	261
70	XSP21	Hap02	Cytb-2/DL-2	BJ	Cytb-2	DL-2	350	350	115	115	219	219	168	184	187	187	160	162	299	299	112	116	277	277	176	176	326	326	261	261
71	XSP22	Hap02	Cytb-2/DL-2	BJ	Cytb-2	DL-2	346	350	131	135	219	219	184	184	169	187	160	160	297	299	108	112	277	288	174	176	318	326	261	261
72	XSP23	Hap02	Cytb-2/DL-2	BJ	Cytb-2	DL-2	346	354	131	135	219	219	149	168	169	187	160	162	297	297	112	124	280	292	176	176	318	326	261	261
73	XSP24	Hap02	Cytb-2/DL-2	BJ	Cytb-2	DL-2	354	374	135	167	219	219	168	169	169	187	162	162	297	297	112	124	281	281	174	176	318	318	249	249
74	XSP25	Hap02	Cytb-2/DL-2	BJ	Cytb-2	DL-2	350	374	115	139	219	219	157	169	169	169	160	162	297	303	116	124	277	281	176	176	318	326	261	261
75	XSP26	Hap02	Cytb-2/DL-2	BJ	Cytb-2	DL-2	346	354	135	147	219	219	168	184	169	169	160	162	299	299	92	124	277	292	176	176	326	334	261	261
76	XSP27	Hap01	Cytb-1/DL-1	BJ/YT	Cytb-1	DL-1	346	350	131	135	219	219	157	184	169	187	162	162	297	327	112	116	277	292	174	176	326	326	261	261
77	XSP28	Hap02	Cytb-2/DL-2	BJ	Cytb-2	DL-2	350	354	131	131	219	219	168	169	169	187	160	162	297	299	124	124	277	280	176	176	326	326	245	261
78	XSP29	Hap02	Cytb-2/DL-2	BJ	Cytb-2	DL-2	342	374	131	131	219	219	169	184	169	169	160	162	297	303	112	112	281	284	176	176	318	334	261	285
79	XSP30	Hap01	Cytb-1/DL-1	BJ/YT	Cytb-1	DL-1	374	374	131	135	219	219	149	184	169	187	160	162	297	297	108	116	281	281	176	176	326	326	261	261
80	XSP31	Hap01	Cytb-1/DL-1	BJ/YT	Cytb-1	DL-1	354	374	115	131	219	219	155	184	169	187	160	162	297	299	108	112	281	281	176	176	318	318	249	249
81	XSP32	Hap01	Cytb-1/DL-1	BJ/YT	Cytb-1	DL-1	350	374	115	135	219	219	169	184	169	187	160	162	299	305	116	124	277	281	176	176	318	326	249	249
82	XSP33	Hap02	Cytb-2/DL-2	BJ	Cytb-2	DL-2	350	374	115	167	219	219	149	169	169	181	162	162	297	303	116	124	277	281	176	176	318	334	261	261
83	XSP34	Hap01	Cytb-1/DL-1	BJ/YT	Cytb-1	DL-1	346	346	131	135	219	219	184	184	169	169	160	162	299	303	112	116	288	292	176	176	318	326	249	261
84	XSP35	Hap01	Cytb-1/DL-1	BJ/YT	Cytb-1	DL-1	346	354	115	131	219	219	168	184	169	169	160	160	297	297	116	116	280	288	176	176	306	326	261	261
85	XSP36	Hap01	Cytb-1/DL-1	BJ/YT	Cytb-1	DL-1	346	346	131	135	219	219	184	184	169	187	162	162	297	297	112	115	276	292	176	176	318	318	0	0
86	XSP37	Hap01	Cytb-1/DL-1	BJ/YT	Cytb-1	DL-1	346	350	131	139	219	219	157	184	169	187	160	162	299	305	112	124	277	292	174	176	318	326	261	261
87	XSP38	Hap01	Cytb-1/DL-1	BJ/YT	Cytb-1	DL-1	346	374	131	135	219	219	184	184	169	169	162	162	303	305	115	116	276	281	174	174	318	318	0	0
88	XSP39	Hap01	Cytb-1/DL-1	BJ/YT	Cytb-1	DL-1	354	354	135	139	219	219	149	184	169	169	160	162	303	327	116	116	276	280	176	176	326	326	261	261
89	XSP40	Hap01	Cytb-1/DL-1	BJ/YT	Cytb-1	DL-1	346	350	131	135	219	219	184	184	169	187	160	162	299	299	116	124	277	292	174	176	326	334	261	261
90	XSP41	Hap01	Cytb-1/DL-1	BJ/YT	Cytb-1	DL-1	342	346	135	147	219	219	168	184	169	169	160	160	297	297	112	124	284	288	174	174	318	326	249	261
91	XSP42	Hap01	Cytb-1/DL-1	BJ/YT	Cytb-1	DL-1	346	346	131	131	219	219	184	184	169	187	160	162	297	297	116	124	292	292	176	176	318	318	249	261
92	XSP43	Hap01	Cytb-1/DL-1	BJ/YT	Cytb-1	DL-1	346	346	115	135	219	219	184	184	169	187	160	160	299	303	116	124	288	288	176	176	318	326	0	0
93	XSP44	Hap01	Cytb-1/DL-1	BJ/YT	Cytb-1	DL-1	346	346	131	135	219	219	169	184	169	169	162	162	297	327	115	116	288	292	176	176	318	326	245	245
94	XSP45	Hap01	Cytb-1/DL-1	BJ/YT	Cytb-1	DL-1	346	346	115	131	219	219	169	184	169	169	162	162	297	303	115	116	276	292	176	176	318	326	261	261
95	XSP46	Hap01	Cytb-1/DL-1	BJ/YT	Cytb-1	DL-1	346	374	131	135	219	219	169	184	169	169	162	162	299	303	112	124	281	292	176	176	318	326	0	0
96	XSP47	Hap02	Cytb-2/DL-2	BJ	Cytb-2	DL-2	346	354	131	135	219	219	149	155	169	181	162	162	297	297	112	112	280	292	176	176	318	326	261	281
97	XSP48	Hap01	Cytb-1/DL-1	BJ/YT	Cytb-1	DL-1	346	346	135	167	219	219	155	168	169	169	162	162	299	299	112	116	276	292	176	176	318	326	249	281
98	XSP49	Hap01	Cytb-1/DL-1	BJ/YT	Cytb-1	DL-1	346	350	131	139	219	219	155	168	169	169	162	162	0	0	116	124	277	277	176	176	318	318	261	261
99	XSP50	Hap02	Cytb-2/DL-2	BJ	Cytb-2	DL-2	346	350	115	131	219	219	155	169	169	169	162	162	297	299	92	112	277	292	176	176	318	326	261	261
100	XSP51	Hap02	Cytb-2/DL-2	BJ	Cytb-2	DL-2	346	374	135	139	219	219	157	169	169	187	160	162	297	297	112	116	281	292	176	176	326	326	261	261
101	BWS01	Hap02	Cytb-2/DL-2	BJ	Cytb-2	DL-2	346	354	131	167	219	219	184	184	169	169	162	162	299	303	112	112	280	292	174	176	318	318	249	261
102	BWS02	Hap01	Cytb-1/DL-1	BJ/YT	Cytb-1	DL-1	342	346	135	167	219	219	184	184	169	169	160	162	299	303	112	112	288	292	176	176	318	326	249	261
103	BWS03	Hap02	Cytb-2/DL-2	BJ	Cytb-2	DL-2	354	354	131	131	219	219	157	184	169	169	160	160	299	303	112	112	280	280	176	176	318	318	261	261
104	BWS04	Hap01	Cytb-1/DL-1	BJ/YT	Cytb-1	DL-1	346	354	131	131	219	219	157	184	169	169	162	162	299	299	112	124	280	292	0	0	318	318	261	281
105	BWS05	Hap01	Cytb-1/DL-1	BJ/YT	Cytb-1	DL-1	346	374	131	135	219	219	149	169	169	181	160	160	299	303	112	112	281	284	174	174	318	318	249	261
106	BWS06	Hap02	Cytb-2/DL-2	BJ	Cytb-2	DL-2	346	346	131	147	219	219	149	155	169	181	162	162	297	299	112	124	292	292	176	176	318	318	261	261
107	BWS07	Hap01	Cytb-1/DL-1	BJ/YT	Cytb-1	DL-1	346	346	131	135	219	219	149	184	169	181	160	162	299	303	112	112	284	284	176	176	326	326	249	261
108	BWS08	Hap01	Cytb-1/DL-1	BJ/YT	Cytb-1	DL-1	346	350	131	131	219	219	149	149	181	181	160	162	297	303	112	124	276	276	0	0	318	318	261	261
109	BWS09	Hap01	Cytb-1/DL-1	BJ/YT	Cytb-1	DL-1	346	346	131	167	219	219	149	184	169	181	160	162	299	299	112	112	284	292	174	176	318	318	261	261
110	BWS10	Hap01	Cytb-1/DL-1	BJ/YT	Cytb-1	DL-1	354	354	131	147	219	219	149	155	169	181	160	162	299	303	112	124	280	280	176	176	318	326	261	281
111	BWS11	Hap01	Cytb-1/DL-1	BJ/YT	Cytb-1	DL-1	342	346	131	131	219	219	149	157	169	181	160	162	299	299	112	112	277	292	176	176	318	326	261	261
112	BWS12	Hap02	Cytb-2/DL-2	BJ	Cytb-2	DL-2	346	346	131	139	219	219	149	157	169	181	160	162	297	303	112	112	276	292	176	176	318	326	249	261
113	BWS13	Hap01	Cytb-1/DL-1	BJ/YT	Cytb-1	DL-1	346	346	131	147	219	219	157	184	169	169	160	162	297	299	112	116	288	292	176	176	318	318	261	261
114	BWS14	Hap02	Cytb-2/DL-2	BJ	Cytb-2	DL-2	346	350	131	147	219	219	149	155	169	181	160	160	299	299	112	112	277	288	176	176	318	318	261	261
115	BWS15	Hap02	Cytb-2/DL-2	BJ	Cytb-2	DL-2	350	354	131	163	219	219	149	184	169	169	160	162	299	303	112	116	277	280	174	176	318	334	261	281
116	BWS16	Hap01	Cytb-1/DL-1	BJ/YT	Cytb-1	DL-1	346	346	131	147	219	219	149	157	169	169	160	162	303	303	112	112	288	292	176	176	318	326	261	261
117	BWS17	Hap01	Cytb-1/DL-1	BJ/YT	Cytb-1	DL-1	346	346	131	147	219	219	149	155	169	181	162	162	299	303	112	112	288	292	174	176	318	326	261	261
118	BWS18	Hap02	Cytb-2/DL-2	BJ	Cytb-2	DL-2	354	354	115	167	219	219	155	184	169	169	160	162	299	303	112	112	280	280	176	176	318	322	261	261
119	BWS19	Hap01	Cytb-1/DL-1	BJ/YT	Cytb-1	DL-1	346	374	131	167	219	219	149	184	169	181	162	162	299	303	112	124	281	284	176	176	318	318	261	261
120	BWS20	Hap02	Cytb-2/DL-2	BJ	Cytb-2	DL-2	346	346	131	131	219	243	149	157	169	181	162	162	299	299	108	124	284	288	176	176	318	326	261	265
121	BWS21	Hap02	Cytb-2/DL-2	BJ	Cytb-2	DL-2	346	354	131	131	219	219	149	155	169	181	160	162	297	299	112	112	280	292	176	176	318	318	261	261
122	BWS22	Hap01	Cytb-1/DL-1	BJ/YT	Cytb-1	DL-1	346	354	131	131	219	219	149	155	169	181	160	160	303	303	112	124	280	284	176	176	318	326	261	261
123	BDC01	Hap01	Cytb-1/DL-1	BJ/YT	Cytb-1	DL-1	346	378	115	131	219	219	184	184	169	169	160	162	299	303	116	124	281	288	176	176	326	326	261	261
124	BDC02	Hap01	Cytb-1/DL-1	BJ/YT	Cytb-1	DL-1	350	374	131	135	219	219	184	184	169	187	160	162	303	303	116	124	277	281	174	176	326	326	261	261
125	BDC03	Hap01	Cytb-1/DL-1	BJ/YT	Cytb-1	DL-1	346	374	115	135	219	219	184	184	169	187	160	162	303	303	116	116	281	288	176	176	326	326	261	261
126	BDC04	Hap01	Cytb-1/DL-1	BJ/YT	Cytb-1	DL-1	346	350	115	131	219	219	184	184	169	187	162	162	303	303	124	146	277	288	176	176	318	318	261	261
127	BDC05	Hap01	Cytb-1/DL-1	BJ/YT	Cytb-1	DL-1	350	374	131	131	219	219	184	184	187	187	160	162	303	303	116	124	277	281	174	176	326	326	261	261
128	BDC06	Hap01	Cytb-1/DL-1	BJ/YT	Cytb-1	DL-1	346	350	135	135	219	219	184	184	169	169	160	162	299	303	116	116	277	288	174	174	326	326	261	261
129	BDC07	Hap01	Cytb-1/DL-1	BJ/YT	Cytb-1	DL-1	346	350	115	147	219	219	168	184	169	169	160	160	297	303	124	124	277	288	176	176	326	326	261	261
130	BDC08	Hap01	Cytb-1/DL-1	BJ/YT	Cytb-1	DL-1	346	374	131	135	219	219	155	184	169	169	160	162	299	303	124	124	281	288	176	176	326	326	261	261
131	BDC09	Hap01	Cytb-1/DL-1	BJ/YT	Cytb-1	DL-1	342	346	135	147	219	219	169	184	169	169	162	162	297	303	124	124	276	288	174	176	326	326	261	261
132	BDC10	Hap01	Cytb-1/DL-1	BJ/YT	Cytb-1	DL-1	342	346	131	135	219	219	184	184	169	169	160	162	299	303	116	124	276	276	176	176	326	326	261	261
133	BDC11	Hap01	Cytb-1/DL-1	BJ/YT	Cytb-1	DL-1	346	346	135	135	219	219	169	184	169	187	160	162	297	303	116	116	276	276	176	176	326	326	261	261
134	BDC12	Hap01	Cytb-1/DL-1	BJ/YT	Cytb-1	DL-1	346	350	115	135	219	219	184	184	169	169	160	162	297	303	116	116	276	277	174	176	318	326	261	261
135	BDC13	Hap01	Cytb-1/DL-1	BJ/YT	Cytb-1	DL-1	350	374	135	135	219	219	184	184	169	169	160	162	297	303	116	124	277	277	176	176	326	326	261	261
136	BDC14	Hap01	Cytb-1/DL-1	BJ/YT	Cytb-1	DL-1	346	350	131	135	219	219	155	184	169	187	160	162	297	297	112	116	277	288	176	176	326	326	0	0
137	BDC15	Hap01	Cytb-1/DL-1	BJ/YT	Cytb-1	DL-1	374	374	135	135	219	219	184	184	169	169	162	162	303	303	116	124	277	281	176	176	326	326	0	0
138	YTS01	Hap01	Cytb-1/DL-1	BJ/YT	Cytb-1	DL-1	342	354	131	147	219	219	149	168	169	181	162	162	299	299	124	124	276	284	176	176	318	318	261	261
139	YTS02	Hap01	Cytb-1/DL-1	BJ/YT	Cytb-1	DL-1	374	374	131	147	219	219	168	168	169	169	162	162	297	299	112	116	281	281	176	176	318	318	261	285
140	YTS03	Hap01	Cytb-1/DL-1	BJ/YT	Cytb-1	DL-1	346	374	127	131	219	219	149	184	169	181	162	162	297	299	116	116	281	292	176	176	318	326	261	261
141	YTS04	Hap01	Cytb-1/DL-1	BJ/YT	Cytb-1	DL-1	354	374	115	147	219	219	155	168	169	169	160	162	297	299	112	112	276	281	176	176	318	318	261	261
142	YTS05	Hap01	Cytb-1/DL-1	BJ/YT	Cytb-1	DL-1	350	350	131	131	219	219	168	184	169	169	160	162	297	297	112	124	277	277	176	176	318	318	261	261
143	YTS06	Hap01	Cytb-1/DL-1	BJ/YT	Cytb-1	DL-1	346	350	131	131	219	219	184	184	187	187	160	162	297	299	92	124	277	292	176	176	318	326	261	261
144	YTS07	Hap01	Cytb-1/DL-1	BJ/YT	Cytb-1	DL-1	342	354	131	147	219	219	168	184	169	187	162	162	297	297	112	124	276	284	176	176	318	318	261	261
145	YTS08	Hap01	Cytb-1/DL-1	BJ/YT	Cytb-1	DL-1	374	374	135	147	219	219	155	184	169	169	162	162	299	327	116	128	281	281	176	176	326	326	261	261
146	YTS09	Hap01	Cytb-1/DL-1	BJ/YT	Cytb-1	DL-1	342	374	131	135	219	219	155	184	169	181	162	162	299	327	92	112	281	284	176	176	318	318	261	261
147	YTS10	Hap01	Cytb-1/DL-1	BJ/YT	Cytb-1	DL-1	342	374	131	131	219	219	168	184	169	169	162	162	299	327	116	124	281	284	176	176	318	318	261	261
148	YTS11	Hap01	Cytb-1/DL-1	BJ/YT	Cytb-1	DL-1	350	374	131	135	219	219	155	184	169	187	162	162	297	299	112	124	277	281	0	0	318	326	261	261
149	YTS12	Hap01	Cytb-1/DL-1	BJ/YT	Cytb-1	DL-1	342	374	147	147	219	219	155	168	169	169	160	162	297	327	116	124	281	284	0	0	318	326	0	0
150	YTS13	Hap01	Cytb-1/DL-1	BJ/YT	Cytb-1	DL-1	374	374	131	147	219	219	157	168	169	169	162	162	297	299	112	124	281	281	176	176	318	322	261	261
151	YT01	Hap01	Cytb-1/DL-1	BJ/YT	Cytb-1	DL-1	326	326	163	163	215	223	153	158	171	173	162	162	295	301	131	131	272	289	176	176	298	302	245	265
152	YT02	Hap29	Cytb-11/DL-22	YT	Cytb-11	DL-22	358	370	143	159	215	227	135	163	163	171	162	162	299	323	100	104	272	288	176	178	314	314	249	253
153	YT03	Hap39	Cytb-15/DL-18	YT	Cytb-15	DL-18	346	354	115	147	215	215	155	166	171	189	162	162	297	313	104	120	284	285	176	178	302	310	257	257
154	YT04	Hap30	Cytb-31/DL-21	YT	Cytb-31	DL-21	350	354	123	123	219	220	165	168	169	169	162	162	303	309	88	88	276	276	176	180	294	298	241	241
155	YT05	Hap32	Cytb-29/DL-21	YT	Cytb-29	DL-21	362	378	139	159	219	227	151	162	169	175	162	162	293	299	88	120	272	273	176	178	302	322	0	0
156	YT06	Hap31	Cytb-31/DL-29	YT	Cytb-31	DL-29	346	358	115	155	227	247	164	165	171	185	162	162	285	295	100	108	281	293	176	176	302	306	253	253
157	YT07	Hap20	Cytb-23/DL-11	YT	Cytb-23	DL-11	346	354	143	151	215	228	158	158	169	171	162	162	313	317	104	124	285	285	176	176	318	318	257	257
158	YT08	Hap29	Cytb-11/DL-22	YT	Cytb-11	DL-22	326	366	111	143	215	228	165	169	169	169	160	162	311	313	108	112	284	289	176	176	306	310	249	249
159	YT09	Hap11	Cytb-30/DL-1	YT	Cytb-30	DL-1	354	362	115	155	215	227	151	173	171	183	162	162	302	323	104	136	272	296	174	176	302	306	253	253
160	YT10	Hap32	Cytb-29/DL-21	YT	Cytb-29	DL-21	350	382	115	163	223	227	153	155	169	171	162	162	309	309	108	154	273	300	176	180	302	310	245	265
161	YT11	Hap17	Cytb-11/DL-11	YT	Cytb-11	DL-11	350	350	111	128	223	227	155	180	169	171	162	162	317	319	108	132	280	289	174	180	298	306	241	241
162	YT12	Hap38	Cytb-11/DL-30	YT	Cytb-11	DL-30	338	354	111	119	215	215	154	154	169	171	162	162	301	301	104	104	276	289	174	180	302	306	0	0
163	YT13	Hap33	Cytb-11/DL-28	YT	Cytb-11	DL-28	338	346	143	171	227	231	142	163	171	171	162	162	309	321	100	108	253	280	174	176	294	302	273	273
164	YT14	Hap32	Cytb-29/DL-21	YT	Cytb-29	DL-21	362	370	151	171	215	219	153	153	169	171	162	162	301	323	108	136	276	284	176	178	290	302	225	249
165	YT15	Hap38	Cytb-11/DL-30	YT	Cytb-11	DL-30	326	370	111	139	227	227	154	158	169	185	160	162	302	325	100	104	293	304	176	176	294	298	241	241
166	YT16	Hap29	Cytb-11/DL-22	YT	Cytb-11	DL-22	338	350	115	115	215	215	135	154	171	173	162	162	302	323	108	108	296	300	178	180	294	294	229	237
167	YT17	Hap33	Cytb-11/DL-28	YT	Cytb-11	DL-28	326	366	151	155	231	235	188	188	169	171	162	162	307	309	88	104	280	292	176	176	298	298	225	225
168	YT18	Hap27	Cytb-18/DL-2	YT	Cytb-18	DL-2	350	354	119	135	215	235	154	163	169	169	162	162	307	319	88	124	276	281	174	174	290	306	237	237
169	YT19	Hap01	Cytb-1/DL-1	BJ/YT	Cytb-1	DL-1	326	346	111	151	215	215	142	150	169	173	162	162	311	321	108	108	280	280	176	178	310	318	237	241
170	YT20	Hap16	Cytb-17/DL-11	YT	Cytb-17	DL-11	351	370	127	147	215	219	155	173	169	169	162	162	302	302	96	100	257	285	174	176	302	346	237	237
171	YT21	Hap05	Cytb-14/DL-15	YT	Cytb-14	DL-15	342	362	111	151	215	227	135	158	169	171	162	162	283	319	88	92	280	284	176	176	302	310	237	245
172	YT22	Hap16	Cytb-17/DL-11	YT	Cytb-17	DL-11	346	362	115	131	215	219	159	164	171	185	160	160	307	319	92	128	280	280	176	176	298	310	229	233
173	YT23	Hap08	Cytb-16/DL-19	YT	Cytb-16	DL-19	354	370	131	143	215	231	154	166	171	173	162	162	305	319	120	128	277	277	176	176	298	310	249	277
174	YT24	Hap17	Cytb-11/DL-11	YT	Cytb-11	DL-11	338	342	123	159	215	227	142	153	169	169	162	162	297	319	124	136	268	277	176	176	302	302	257	265
175	YT25	Hap33	Cytb-11/DL-28	YT	Cytb-11	DL-28	338	346	155	155	219	219	151	175	169	169	162	162	297	329	108	108	276	288	176	178	314	322	0	0
176	YT26	Hap25	Cytb-11/DL-21	YT	Cytb-11	DL-21	346	346	159	171	228	231	153	171	169	169	162	162	295	299	104	128	276	277	174	176	302	302	249	249
177	YT27	Hap23	Cytb-28/DL-11	YT	Cytb-28	DL-11	334	344	139	171	214	215	154	154	171	175	160	162	332	332	104	108	277	277	176	178	302	306	249	249
178	YT28	Hap13	Cytb-12/DL-14	YT	Cytb-12	DL-14	354	390	115	123	215	227	153	176	169	169	162	162	317	321	100	132	268	276	172	174	302	310	237	237
179	YT29	Hap19	Cytb-23/DL-1	YT	Cytb-23	DL-1	354	374	159	167	215	219	153	162	169	185	162	162	283	283	112	136	272	280	172	176	294	306	245	245
180	YT30	Hap05	Cytb-14/DL-15	YT	Cytb-14	DL-15	334	350	147	155	215	215	173	175	171	175	162	162	301	313	100	104	277	280	0	0	294	314	237	237
181	YT31	Hap29	Cytb-11/DL-22	YT	Cytb-11	DL-22	342	378	143	171	219	228	154	154	169	185	162	162	308	319	104	108	272	273	174	174	294	306	241	245
182	YT32	Hap21	Cytb-23/DL-23	YT	Cytb-23	DL-23	342	354	115	167	228	231	154	172	171	189	162	162	293	293	120	124	272	272	176	176	294	306	249	249
183	YT33	Hap18	Cytb-27/DL-21	YT	Cytb-27	DL-21	342	370	139	147	215	215	162	163	171	187	162	162	293	304	100	132	272	280	174	176	310	330	245	245
184	YT34	Hap17	Cytb-11/DL-11	YT	Cytb-11	DL-11	326	330	147	151	215	223	169	180	169	169	160	162	297	301	92	96	284	293	174	182	306	306	0	0
185	YT35	Hap37	Cytb-11/DL-27	YT	Cytb-11	DL-27	334	342	159	159	215	219	142	154	169	171	162	162	291	335	104	116	276	289	176	178	302	322	257	257
186	YT36	Hap26	Cytb-11/DL-13	YT	Cytb-11	DL-13	326	354	159	159	231	235	154	175	171	185	160	162	300	321	88	92	272	284	176	178	290	306	229	229
187	YT37	Hap08	Cytb-16/DL-19	YT	Cytb-16	DL-19	350	370	131	139	215	215	144	165	169	169	162	162	283	305	108	132	277	301	174	176	298	310	253	261
188	YT38	Hap29	Cytb-11/DL-22	YT	Cytb-11	DL-22	354	370	123	151	219	227	173	175	169	169	162	162	311	319	96	100	269	281	0	0	290	302	241	257
189	YT39	Hap28	Cytb-11/DL-2	YT	Cytb-11	DL-2	346	346	139	155	215	215	162	165	169	169	162	162	283	294	104	108	276	281	174	174	290	306	257	269
190	YT40	Hap21	Cytb-23/DL-23	YT	Cytb-23	DL-23	358	370	123	155	215	215	142	142	169	185	162	162	297	303	100	112	277	292	176	176	294	302	245	245
191	YT41	Hap23	Cytb-28/DL-11	YT	Cytb-28	DL-11	342	358	123	143	215	215	166	168	169	171	162	162	301	345	132	132	277	297	176	178	298	310	229	229
192	YT42	Hap25	Cytb-11/DL-21	YT	Cytb-11	DL-21	354	362	151	167	227	228	154	165	171	171	162	162	319	319	108	120	264	277	174	176	302	306	221	221
193	YT43	Hap17	Cytb-11/DL-11	YT	Cytb-11	DL-11	338	354	171	171	215	231	135	173	169	169	162	162	294	319	100	104	273	281	176	178	294	322	265	265
194	YT44	Hap15	Cytb-26/DL-26	YT	Cytb-26	DL-26	342	386	147	167	219	223	153	153	175	185	162	162	289	307	100	108	273	277	176	178	306	306	241	241
195	YT45	Hap17	Cytb-11/DL-11	YT	Cytb-11	DL-11	350	366	111	163	223	227	154	176	171	175	162	162	305	319	116	124	284	300	176	178	298	318	0	0
196	YT46	Hap34	Cytb-20/DL-22	YT	Cytb-20	DL-22	362	366	151	171	215	215	153	160	169	169	162	162	294	317	120	136	277	277	176	178	282	290	229	229
197	YT47	Hap10	Cytb-2/DL-25	YT	Cytb-2	DL-25	334	335	111	131	215	215	175	176	171	185	162	162	306	325	104	108	265	268	178	178	294	310	253	253
198	YT48	Hap07	Cytb-25/DL-31	YT	Cytb-25	DL-31	346	346	147	167	227	231	173	180	169	171	162	162	285	296	100	100	276	289	176	176	306	314	253	253
199	YT49	Hap05	Cytb-14/DL-15	YT	Cytb-14	DL-15	342	354	128	183	219	223	153	175	169	169	162	162	294	319	96	108	256	273	176	176	290	302	225	253
200	YT50	Hap17	Cytb-11/DL-11	YT	Cytb-11	DL-11	326	358	123	139	215	219	142	168	171	171	162	162	297	301	92	120	305	305	174	174	306	306	229	233
201	YT51	Hap36	Cytb-24/DL-22	YT	Cytb-24	DL-22	342	346	123	147	215	235	142	149	169	169	162	162	303	305	96	116	272	277	176	178	306	310	241	253
202	YT52	Hap29	Cytb-11/DL-22	YT	Cytb-11	DL-22	326	326	123	155	215	215	162	176	169	181	162	162	283	323	88	108	296	301	176	176	298	318	241	245
203	YT53	Hap39	Cytb-15/DL-18	YT	Cytb-15	DL-18	354	354	111	111	227	243	164	176	169	169	162	162	304	319	100	108	268	280	174	174	302	314	229	249
204	YT54	Hap05	Cytb-14/DL-15	YT	Cytb-14	DL-15	334	350	147	171	215	227	175	175	169	175	162	162	297	313	104	120	277	277	176	176	306	314	229	237
205	YT55	Hap05	Cytb-14/DL-15	YT	Cytb-14	DL-15	350	354	127	155	215	219	171	188	169	169	162	162	301	304	112	120	265	268	176	176	294	306	241	261
206	YT56	Hap10	Cytb-2/DL-25	YT	Cytb-2	DL-25	354	354	139	155	215	215	142	142	169	171	162	162	283	295	104	104	276	289	172	174	306	318	253	253
207	YT57	Hap16	Cytb-17/DL-11	YT	Cytb-17	DL-11	350	362	111	139	215	215	173	180	169	171	162	162	295	319	100	124	256	273	182	182	294	310	241	273
208	YT58	Hap04	Cytb-14/DL-20	YT	Cytb-14	DL-20	350	357	163	175	215	235	142	155	175	185	162	162	315	319	92	104	305	305	174	176	306	310	245	245
209	YT59	Hap21	Cytb-23/DL-23	YT	Cytb-23	DL-23	370	374	115	115	215	215	155	173	169	169	162	162	317	319	104	112	272	277	176	176	294	298	269	269
210	YT60	Hap08	Cytb-16/DL-19	YT	Cytb-16	DL-19	354	370	123	163	215	231	159	168	171	187	162	162	315	321	92	100	296	301	174	176	306	310	273	273
211	YT61	Hap29	Cytb-11/DL-22	YT	Cytb-11	DL-22	344	370	111	111	215	239	142	159	171	171	162	162	307	319	100	112	268	280	174	176	294	306	245	245
212	YT62	Hap24	Cytb-11/DL-24	YT	Cytb-11	DL-24	346	366	127	139	215	215	175	190	169	169	162	162	321	323	100	115	265	281	176	178	298	338	245	249
213	YT63	Hap05	Cytb-14/DL-15	YT	Cytb-14	DL-15	326	342	115	147	215	215	155	175	169	185	162	162	311	321	104	108	284	301	0	0	318	318	237	261
214	YT64	Hap35	Cytb-22/DL-22	YT	Cytb-22	DL-22	342	354	155	167	215	223	142	153	171	175	162	162	289	319	104	108	277	296	176	176	306	318	229	241
215	YT65	Hap22	Cytb-21/DL-23	YT	Cytb-21	DL-23	346	354	115	139	215	215	159	173	169	185	160	162	283	297	88	104	280	280	174	174	294	306	233	233
216	YT66	Hap34	Cytb-20/DL-22	YT	Cytb-20	DL-22	370	370	151	155	215	215	165	165	169	171	162	162	283	301	92	108	276	277	0	0	290	306	261	261
217	YT67	Hap25	Cytb-11/DL-21	YT	Cytb-11	DL-21	335	370	147	171	215	215	154	158	169	171	162	162	313	313	104	108	277	280	176	176	302	306	245	245
218	YT68	Hap05	Cytb-14/DL-15	YT	Cytb-14	DL-15	342	366	115	115	231	235	155	155	185	187	160	162	283	342	100	108	272	277	174	174	290	294	261	261
219	YT69	Hap04	Cytb-14/DL-20	YT	Cytb-14	DL-20	350	358	123	135	215	215	153	188	169	171	162	162	309	319	104	112	272	280	176	176	302	306	225	245
220	YT70	Hap29	Cytb-11/DL-22	YT	Cytb-11	DL-22	335	366	143	147	215	215	163	163	171	185	162	162	319	321	92	104	277	280	174	176	290	306	261	265
221	YT71	Hap25	Cytb-11/DL-21	YT	Cytb-11	DL-21	342	354	167	171	215	223	165	178	167	169	162	162	301	319	108	120	264	288	174	176	298	306	265	265
222	YT72	Hap12	Cytb-19/DL-11	YT	Cytb-19	DL-11	362	366	107	107	215	215	158	158	169	169	162	162	312	312	108	108	277	280	174	176	294	318	241	245
223	YT73	Hap17	Cytb-11/DL-11	YT	Cytb-11	DL-11	330	350	143	155	215	227	142	158	169	175	162	162	307	321	100	128	273	301	178	178	294	302	257	265
224	YT74	Hap04	Cytb-14/DL-20	YT	Cytb-14	DL-20	339	346	123	155	215	227	168	168	171	171	162	162	296	323	108	124	268	276	176	178	294	302	0	0
225	YT75	Hap27	Cytb-18/DL-2	YT	Cytb-18	DL-2	354	370	115	159	215	219	155	160	169	185	162	162	295	311	104	124	281	289	176	176	290	294	237	245
226	YT76	Hap08	Cytb-16/DL-19	YT	Cytb-16	DL-19	342	342	135	151	215	223	163	188	171	189	162	162	295	321	104	108	276	288	176	176	294	310	249	249
227	YT77	Hap16	Cytb-17/DL-11	YT	Cytb-17	DL-11	334	338	115	171	219	231	142	173	169	169	162	162	321	325	104	132	277	281	176	176	294	298	229	229
228	YT78	Hap08	Cytb-16/DL-19	YT	Cytb-16	DL-19	334	370	115	155	219	243	142	175	169	169	162	162	299	302	104	116	277	280	174	178	302	306	249	249
229	YT79	Hap39	Cytb-15/DL-18	YT	Cytb-15	DL-18	354	374	139	155	215	227	158	168	171	175	162	162	302	319	92	108	276	280	174	178	294	310	245	245
230	YT80	Hap17	Cytb-11/DL-11	YT	Cytb-11	DL-11	350	354	111	131	215	215	151	155	169	171	162	162	296	311	96	100	268	292	178	180	290	306	249	249
231	YT81	Hap14	Cytb-14/DL-17	YT	Cytb-14	DL-17	350	374	123	127	215	227	154	162	169	181	162	162	321	321	104	128	277	288	176	176	290	310	245	245
232	YT82	Hap28	Cytb-11/DL-2	YT	Cytb-11	DL-2	330	330	139	151	215	215	155	163	175	187	160	162	295	309	108	132	276	293	174	174	302	310	257	269
233	YT83	Hap03	Cytb-12/DL-16	YT	Cytb-12	DL-16	346	346	115	167	215	219	182	190	169	171	160	162	307	307	100	104	272	300	176	178	302	306	0	0
234	YT84	Hap01	Cytb-1/DL-1	BJ/YT	Cytb-1	DL-1	357	366	127	179	215	215	142	165	171	175	160	162	315	317	100	100	277	301	176	176	306	310	233	245
235	YT85	Hap06	Cytb-13/DL-15	YT	Cytb-13	DL-15	326	350	147	167	219	219	135	135	169	173	162	162	319	319	100	108	281	293	174	176	302	318	249	253
236	YT86	Hap13	Cytb-12/DL-14	YT	Cytb-12	DL-14	358	358	115	155	215	219	171	173	169	171	160	160	297	297	112	112	289	297	176	178	294	314	241	257
237	YT87	Hap26	Cytb-11/DL-13	YT	Cytb-11	DL-13	354	374	139	155	223	228	153	158	171	171	162	162	306	319	100	116	277	301	174	174	306	322	245	245
238	YT88	Hap09	Cytb-10/DL-12	YT	Cytb-10	DL-12	342	374	111	131	215	215	142	162	169	171	160	162	303	336	124	124	272	284	178	178	294	306	237	265
239	YT89	Hap01	Cytb-1/DL-1	BJ/YT	Cytb-1	DL-1	326	370	123	127	227	227	166	166	169	175	162	162	283	317	108	136	276	293	174	174	306	314	225	249
240	QD01	Hap45	Cytb-3/DL-3	QD	Cytb-3	DL-3	386	402	119	127	231	231	145	158	173	177	162	162	295	307	104	120	273	296	178	182	282	294	257	257
241	QD02	Hap41	Cytb-4/DL-4	QD	Cytb-4	DL-4	351	366	139	151	203	219	148	167	169	169	162	162	295	313	96	120	280	288	174	174	310	310	249	249
242	QD03	Hap44	Cytb-3/DL-5	QD	Cytb-3	DL-5	344	362	123	155	219	231	141	145	169	171	162	162	297	309	96	100	292	296	174	180	310	314	261	261
243	QD04	Hap45	Cytb-3/DL-3	QD	Cytb-3	DL-3	344	366	119	175	203	215	145	156	159	169	162	162	307	319	100	104	292	304	176	180	282	282	0	0
244	QD05	Hap43	Cytb-5/DL-6	QD	Cytb-5	DL-6	358	386	155	171	215	215	146	146	171	171	162	162	295	311	108	120	292	328	182	182	282	282	253	257
245	QD06	Hap49	Cytb-6/DL-7	QD	Cytb-6	DL-7	342	358	131	139	203	215	156	158	167	169	162	162	313	323	108	108	284	284	174	174	282	310	257	257
246	QD07	Hap46	Cytb-7/DL-8	QD	Cytb-7	DL-8	358	358	131	139	223	231	146	146	159	171	162	162	309	311	108	120	284	296	174	176	290	294	269	269
247	QD08	Hap48	Cytb-3/DL-9	QD	Cytb-3	DL-9	358	370	163	171	203	231	145	161	167	171	162	162	315	315	100	116	284	324	174	176	294	294	257	257
248	QD09	Hap40	Cytb-8/DL-4	QD	Cytb-8	DL-4	370	370	147	175	223	231	146	146	169	169	162	162	315	319	112	120	292	308	174	174	282	310	0	0
249	QD10	Hap42	Cytb-9/DL-10	QD	Cytb-9	DL-10	358	370	119	151	223	231	145	156	167	169	162	162	311	311	120	132	292	292	174	174	282	318	241	241
250	QD11	Hap41	Cytb-4/DL-4	QD	Cytb-4	DL-4	358	362	143	167	215	231	144	144	167	169	162	162	313	315	100	116	284	293	174	182	286	322	261	261
251	QD12	Hap47	Cytb-3/DL-8	QD	Cytb-3	DL-8	350	363	151	155	203	215	136	154	167	177	162	162	297	309	96	108	280	300	170	172	282	310	257	257
252	QD13	Hap41	Cytb-4/DL-4	QD	Cytb-4	DL-4	362	366	147	175	223	231	145	145	159	169	162	162	309	311	108	116	304	332	170	182	290	346	269	269
253	QD15	Hap47	Cytb-3/DL-8	QD	Cytb-3	DL-8	366	370	151	163	223	231	145	161	159	169	162	162	307	311	96	116	292	324	174	180	290	342	257	257
254	QD16	Hap41	Cytb-4/DL-4	QD	Cytb-4	DL-4	363	370	123	167	215	215	145	156	159	177	162	162	311	313	104	116	280	296	176	176	310	310	269	269
255	QD17	Hap49	Cytb-6/DL-7	QD	Cytb-6	DL-7	342	350	155	163	215	219	151	156	169	169	162	162	309	311	112	116	284	284	170	182	302	334	257	257
256	QD18	Hap42	Cytb-9/DL-10	QD	Cytb-9	DL-10	358	370	123	167	215	223	150	161	159	169	162	162	309	315	104	108	276	284	176	176	282	282	257	261
257	QD20	Hap47	Cytb-3/DL-8	QD	Cytb-3	DL-8	363	381	167	175	203	227	148	161	167	171	162	162	309	315	108	124	281	296	174	174	282	282	0	0
258	QD21	Hap47	Cytb-3/DL-8	QD	Cytb-3	DL-8	378	378	151	175	219	219	161	167	169	169	162	162	309	313	100	104	284	284	174	180	282	310	245	245
259	QD22	Hap45	Cytb-3/DL-3	QD	Cytb-3	DL-3	386	386	123	167	223	235	148	148	159	171	162	162	307	313	100	116	281	281	176	176	290	318	253	253
260	QD23	Hap43	Cytb-5/DL-6	QD	Cytb-5	DL-6	342	363	131	159	215	231	146	148	171	171	162	162	309	313	100	108	280	284	170	174	282	282	261	261
261	QD24	Hap41	Cytb-4/DL-4	QD	Cytb-4	DL-4	390	402	131	139	215	231	145	151	167	171	162	162	295	305	108	116	273	300	176	176	298	334	257	257
